# Supplementary material for: Efficacy and safety of electroacupuncture in patients with postpartum depression: a meta-analysis
Source: Front Psychiatry. 2024 Jul 11;15:1393531. doi: 10.3389/fpsyt.2024.1393531 (PMC11270539; doi:10.3389/fpsyt.2024.1393531)
Supplement: Supplementary file 2 [file DataSheet_2.zip]

Archive with 1 entries (1 files):
- TableS1.docx
